# Supplementary material for: Digestate from Agricultural Biogas Plants as a Reservoir of Antimicrobials and Antibiotic Resistance Genes—Implications for the Environment
Source: Int J Environ Res Public Health. 2023 Feb 2;20(3):2672. doi: 10.3390/ijerph20032672 (PMC9915926; doi:10.3390/ijerph20032672)
Supplement: Supplementary file 1 [file ijerph-20-02672-s001.zip]

Archive with 1 entries (1 files):
- ijerph-2147024-supplementary.pdf
